# Supplementary material for: Algae as Food in Europe: An Overview of Species Diversity and Their Application
Source: Foods. 2022 Jun 24;11(13):1871. doi: 10.3390/foods11131871 (PMC9265617; doi:10.3390/foods11131871)
Supplement: Supplementary file 1 [file foods-11-01871-s001.zip]

Archive with 1 entries (1 files):
- foods-1768256-supplementary.pdf
